# Supplementary material for: Rotational Distortion and Compensation in Optical Coherence Tomography with Anisotropic Pixel Resolution
Source: Bioengineering (Basel). 2023 Mar 1;10(3):313. doi: 10.3390/bioengineering10030313 (PMC10045376; doi:10.3390/bioengineering10030313)
Supplement: Supplementary file 1 [file bioengineering-10-00313-s001.zip]

Archive with 1 entries (1 files):
- bioengineering-2135263-supplementary.avi
